# Supplementary material for: bZIP-Domain Variant Allele Frequency Helps to Refine Risk Stratification in CEBPA-Mutated AML
Source: Biomedicines. 2026 Jan 22;14(1):256. doi: 10.3390/biomedicines14010256 (PMC12839442; doi:10.3390/biomedicines14010256)
Supplement: Supplementary file 1 [file biomedicines-14-00256-s001.zip]

Archive with 1 entries (1 files):
- biomedicines-4012737-supplementary.pdf
